# Supplementary material for: Climate for evidence-based mental health care implementation in Germany: psychometric investigation of the Implementation Climate Scale (ICS)
Source: Sci Rep. 2023 Mar 31;13:5311. doi: 10.1038/s41598-023-32282-4 (PMC10066389; doi:10.1038/s41598-023-32282-4)
Supplement: Supplementary file 3 — Supplementary Information 3. [file 41598_2023_32282_MOESM3_ESM.xlsx]

## Sheet: ICS raw data
age (years)	gender (1=female, 2=male, 3=diverse)	licensed (1=yes, 2=no)	clinic setting (1=inpatient, 2=outpatient)	ICS_01	ICS_02	ICS_03	ICS_04	ICS_05	ICS_06	ICS_07	ICS_08	ICS_09	ICS_10	ICS_11	ICS_12	ICS_13	ICS_14	ICS_15	ICS_16	ICS_17	ICS_18
36	1	1	1	5	5	4	2	5	4	5	4	1	1	2	2	4	4	4	2	3	5
40	1	2	2	4	4	3	3	3	4	4	4	1	2	1	2	4	4	4	4	4	4
32	2	1	2	3	3	4	4	4	4	4	4	3	2	2	2	3	3	3	3	4	5
32	1	1	#NULL!	2	2	2	3	3	3	2	2	1	1	1	1	1	1	1	2	2	2
28	1	1	#NULL!	5	5	5	3	3	4	5	4	5	4	4	1	3	5	4	5	4	3
61	2	2	1	2	2	2	3	2	3	2	4	1	1	1	1	2	2	2	4	4	4
34	1	1	#NULL!	3	3	4	5	5	5	4	4	3	2	1	1	4	5	4	4	4	4
28	1	1	1	3	3	2	4	3	3	4	3	3	3	3	4	3	4	4	4	4	3
33	1	1	1	3	3	2	1	1	2	4	4	3	1	1	1	1	1	1	5	5	3
35	1	1	1	4	4	4	2	2	2	4	4	2	2	1	1	3	3	2	3	3	3
41	1	1	2	2	2	2	1	1	3	2	1	1	1	1	1	1	2	2	2	3	3
32	2	1	2	3	4	3	3	2	2	2	3	2	1	1	1	1	1	2	2	2	3
25	1	1	1	2	2	1	2	2	2	1	1	1	1	1	1	1	2	2	4	4	1
33	1	2	#NULL!	3	4	2	2	4	2	5	5	3	1	1	1	5	5	4	4	4	4
27	1	1	1	4	5	5	5	5	5	5	5	3	2	2	3	4	4	4	4	4	4
35	1	1	2	3	3	2	1	1	3	3	3	1	1	1	1	2	2	3	4	4	4
28	1	1	2	4	4	4	2	2	4	4	4	1	1	1	1	1	1	1	1	3	1
44	1	2	1	1	2	1	1	1	1	2	1	1	1	1	1	1	1	1	2	4	4
31	2	1	1	3	2	2	3	3	3	3	3	3	2	2	2	3	3	3	4	5	4
27	1	1	1	3	4	3	4	3	4	3	4	4	2	1	1	1	2	2	3	4	2
29	1	2	1	4	3	4	4	3	3	4	4	4	3	4	3	3	4	3	3	3	4
40	1	2	2	3	2	2	1	1	2	1	1	1	1	1	1	1	1	1	1	1	1
41	1	2	2	1	1	1	1	1	1	1	1	1	1	1	1	1	1	1	3	3	2
51	1	1	2	3	4	3	2	2	2	2	3	2	1	1	2	1	2	3	4	4	3
32	1	1	2	2	4	3	2	4	2	3	3	1	1	1	1	1	1	3	3	3	2
42	1	2	2	2	2	2	1	2	1	2	2	1	1	1	1	1	3	2	3	4	2
28	1	1	2	4	4	3	3	2	2	4	5	3	1	1	1	3	5	3	4	5	4
36	1	1	2	3	4	3	3	3	3	2	3	1	1	1	1	1	1	1	4	4	4
26	1	1	2	5	5	5	1	1	5	5	5	1	1	1	1	5	3	3	5	5	5
30	1	1	2	3	3	3	1	1	1	2	4	1	1	1	4	4	4	3	5	5	3
30	1	1	2	4	3	3	4	4	4	2	2	2	1	1	1	1	1	1	4	4	5
39	1	1	2	2	2	2	2	2	2	3	3	2	1	1	1	1	1	1	1	1	5
31	1	1	2	3	4	3	4	2	3	3	3	2	1	1	1	2	4	3	4	4	4
34	1	1	2	2	3	2	2	3	2	3	2	3	1	1	1	1	1	1	3	4	5
34	1	1	2	4	4	3	1	1	2	3	3	2	1	1	1	1	2	2	5	4	4
27	1	1	1	2	3	2	1	1	2	2	3	1	1	1	1	1	1	2	4	5	4
29	1	1	1	2	3	3	2	4	3	3	3	2	1	1	1	2	3	2	4	4	5
26	2	1	2	4	4	2	2	2	2	4	4	3	1	1	1	4	4	3	3	3	4
32	1	2	2	3	4	3	2	1	1	4	4	3	1	2	2	2	4	3	4	3	5
46	2	1	2	3	3	5	4	4	3	4	4	1	1	1	1	4	1	4	3	3	5
23	1	1	1	4	5	3	2	3	3	3	4	2	2	2	2	2	3	4	4	4	4
41	1	1	1	4	4	3	5	5	5	3	3	2	2	2	2	4	4	4	4	4	4
53	1	2	2	4	4	4	1	1	1	4	4	2	4	1	1	1	4	3	4	4	4
27	1	1	2	2	3	2	1	1	2	2	2	1	2	1	1	1	1	1	1	1	1
31	1	1	1	2	2	2	2	2	1	2	2	2	2	1	1	1	2	2	4	4	4
28	2	1	2	4	4	4	1	1	5	4	4	1	1	1	1	3	2	2	4	4	4
29	2	1	2	4	4	4	3	3	4	2	3	1	1	1	1	3	4	3	5	5	5
31	2	2	2	2	3	4	5	5	5	5	5	3	2	1	1	1	1	4	3	4	4
33	1	1	2	3	3	3	2	2	4	1	3	1	1	1	1	1	1	2	5	5	4
39	2	2	1	2	3	2	3	3	3	2	2	2	2	1	1	1	2	3	4	3	2
34	1	2	2	4	4	4	4	4	4	3	4	3	3	2	2	2	3	4	4	4	4
28	1	1	1	2	1	1	1	2	3	4	2	1	1	1	1	1	3	1	3	4	4
29	1	1	2	2	2	2	1	1	1	4	5	5	2	1	1	4	4	4	4	3	3
26	2	1	1	3	2	2	4	4	5	3	3	2	1	1	3	2	4	2	4	4	3
39	2	2	#NULL!	5	5	5	5	5	5	5	5	5	5	5	2	5	5	5	4	3	4
29	1	1	2	5	4	4	4	5	4	5	5	3	1	1	1	4	3	4	5	5	4
31	2	1	2	5	4	5	4	4	5	3	3	5	4	3	3	4	3	4	4	3	4
29	1	1	2	5	5	5	5	5	5	5	4	4	3	2	1	3	4	5	4	5	4
24	1	1	2	4	4	4	4	4	4	4	4	4	5	3	3	4	3	5	4	4	4
24	1	1	2	4	5	4	5	5	5	4	5	2	3	1	1	3	5	4	5	5	3
23	1	1	2	5	5	4	2	4	3	5	4	1	1	1	1	2	1	1	4	4	5
29	1	1	2	5	5	5	5	5	4	5	1	1	1	1	1	3	5	4	5	5	4
27	1	1	2	4	4	4	5	5	5	5	4	3	2	2	1	3	4	4	3	3	3
32	1	1	1	3	2	2	3	2	3	2	3	1	1	1	1	1	1	1	4	4	3
29	1	1	2	3	4	3	1	2	4	3	4	4	1	1	1	1	3	3	4	3	4
29	1	1	2	4	5	4	5	5	5	5	5	3	1	1	1	3	5	5	5	5	5
40	1	1	2	4	3	4	2	2	2	2	2	2	2	2	2	2	2	2	2	2	2
32	1	1	2	4	4	4	2	2	2	3	3	3	1	1	1	3	4	3	5	5	5
46	1	1	2	5	4	4	3	4	4	4	4	1	4	1	1	1	1	4	4	1	5
29	1	1	2	4	4	4	2	2	4	5	5	3	1	1	1	1	3	4	4	4	4
32	1	2	2	4	3	3	1	2	2	5	5	3	1	1	2	5	2	2	4	5	5
29	1	1	1	3	4	4	4	4	5	3	4	1	1	1	3	2	3	4	5	4	5
28	1	1	1	4	5	4	4	4	3	3	4	1	1	1	1	1	1	3	5	4	2
31	1	1	1	4	4	4	3	3	4	4	4	3	1	1	1	4	4	4	4	4	4
37	1	1	2	2	2	2	2	2	2	1	1	1	1	1	1	2	1	1	4	4	5
33	1	1	1	5	5	5	5	5	5	5	5	3	3	1	1	3	4	4	5	5	4
29	1	1	2	4	4	3	4	4	1	5	4	2	1	2	1	1	1	3	4	4	3
38	1	1	2	4	4	4	4	3	4	4	3	3	3	3	3	4	3	4	3	4	4
25	1	1	1	4	4	4	3	4	4	5	5	4	1	1	1	1	3	5	5	5	4
27	1	1	1	2	2	2	1	1	4	2	4	2	1	2	1	4	4	3	5	4	3
28	1	1	1	4	4	3	2	3	4	5	4	4	2	2	1	3	5	4	4	4	3
28	1	1	2	5	5	5	5	5	5	5	5	3	1	1	1	4	2	4	4	5	4
32	1	1	2	1	2	2	1	1	1	1	3	1	1	1	1	1	1	1	3	3	4
28	1	1	1	3	4	4	4	4	4	5	4	3	3	2	1	4	4	4	4	4	4
28	1	1	2	5	5	5	4	5	2	4	3	1	3	1	1	1	3	4	5	5	5
29	1	1	2	4	4	4	4	4	2	3	3	2	1	1	1	4	4	4	5	5	5
26	2	1	2	5	5	5	5	5	4	5	4	3	1	1	1	2	3	4	4	5	5
38	1	1	2	5	5	5	5	5	3	5	5	1	1	1	1	1	4	4	5	5	5
38	2	1	2	3	3	3	2	4	2	2	2	2	2	2	1	2	2	2	4	4	2
26	1	1	2	3	4	4	3	3	1	5	5	1	1	1	1	1	3	3	5	5	5
29	1	1	2	3	3	3	1	1	1	3	1	1	1	1	1	1	1	1	3	3	3
32	1	1	1	4	4	3	3	4	3	4	4	3	2	1	1	3	2	3	4	4	2
29	2	1	2	3	3	2	4	5	4	3	5	1	1	1	1	3	4	4	4	4	4
28	1	1	2	4	5	5	5	5	5	5	5	5	1	1	1	4	5	5	4	4	4
30	1	1	2	2	2	1	2	2	3	2	2	1	1	1	1	1	1	1	4	4	4
25	1	1	1	5	5	4	4	4	3	3	3	2	1	1	1	1	4	4	5	5	4
48	2	1	2	4	2	3	4	3	2	4	3	2	1	1	1	1	1	2	4	4	3
41	1	2	2	3	3	3	1	1	1	4	4	3	1	1	1	4	3	3	2	2	5
24	1	1	1	4	2	4	3	3	3	4	3	3	2	1	1	3	4	5	4	4	3
29	1	1	2	3	4	3	4	4	5	2	3	1	1	1	1	1	4	4	5	4	4
28	1	1	1	3	2	2	1	1	3	3	2	1	1	1	1	2	4	3	4	2	4
43	1	1	2	2	2	2	4	4	4	3	3	3	3	3	1	2	4	3	4	4	4
27	1	1	2	4	5	4	4	3	4	4	4	3	2	2	1	3	3	4	4	4	4
35	1	2	1	5	4	3	4	4	4	2	2	1	1	1	1	1	1	1	3	4	2
55	2	2	1	3	4	3	4	4	5	5	5	1	1	1	1	1	2	5	5	5	4
40	1	2	#NULL!	5	5	5	5	5	5	5	5	1	1	1	1	5	5	5	5	5	5
29	1	1	1	5	4	4	5	5	2	4	4	2	1	1	1	3	2	4	3	3	3
36	1	2	1	3	4	3	3	1	3	3	4	1	1	1	1	1	1	4	5	5	3
36	1	1	2	4	4	3	4	4	4	3	3	2	1	1	1	1	1	4	3	3	3
60	2	2	#NULL!	1	2	2	2	3	3	2	2	1	3	3	2	2	2	2	4	4	4
25	1	1	2	4	5	5	3	3	5	5	4	2	1	1	1	4	2	3	3	4	3
39	1	2	1	3	3	2	2	2	1	1	1	1	1	1	1	1	1	1	4	4	3
28	1	1	1	2	3	2	2	3	3	3	3	3	2	2	1	3	2	3	4	4	3
26	1	1	1	1	1	1	2	2	2	1	1	1	1	1	1	1	1	1	1	1	1
41	1	2	2	3	3	3	2	2	4	2	3	2	1	1	1	2	2	4	5	5	3
34	1	2	2	4	4	5	3	3	3	5	5	5	5	3	3	5	5	5	3	4	5
35	1	1	2	4	4	3	2	3	4	3	3	2	5	2	3	1	1	2	3	3	4
24	1	1	2	3	3	3	1	1	3	3	4	2	2	2	2	4	3	4	4	5	3
45	1	2	#NULL!	3	3	3	1	1	4	1	1	1	1	1	1	2	2	3	3	4	3
31	1	1	2	5	5	5	3	3	2	3	5	1	1	1	1	3	5	5	5	3	3
29	1	1	2	5	4	4	5	5	5	4	4	5	4	1	1	5	4	5	3	4	5
37	1	2	#NULL!	4	4	3	2	2	4	3	3	2	2	2	1	1	5	3	4	4	3
31	1	1	1	5	5	5	4	4	4	4	4	1	1	1	1	4	4	4	4	4	4
30	1	2	#NULL!	5	5	5	4	4	4	5	5	2	1	1	1	3	3	4	4	4	5
40	1	1	1	5	4	5	5	5	3	4	4	3	1	1	1	1	4	5	3	3	3
27	1	1	2	4	4	4	1	2	2	2	3	1	1	1	1	1	1	3	2	4	4
31	1	2	1	4	4	3	5	4	2	3	4	2	2	1	2	4	4	3	4	5	5
32	1	2	1	3	4	3	4	4	3	2	3	2	2	2	2	3	4	4	5	5	3
34	1	2	1	4	3	4	4	4	2	2	2	2	1	1	1	2	3	2	4	3	4
26	1	1	2	4	4	4	4	3	2	4	4	3	1	1	1	3	4	4	4	3	4
26	1	1	1	2	3	3	4	1	3	4	5	3	1	2	1	1	1	3	4	4	2
25	1	1	1	5	5	5	4	4	5	5	5	5	4	1	2	4	4	4	2	2	4
27	1	1	2	4	4	4	5	5	4	4	4	1	1	1	1	2	2	3	4	4	5
34	1	2	1	4	4	4	3	3	4	4	5	3	1	3	1	4	3	4	4	4	3
25	1	1	1	2	3	3	2	3	2	2	3	2	1	1	1	2	2	2	3	4	3
35	1	2	#NULL!	4	4	4	2	2	2	4	5	3	1	1	1	3	4	4	4	4	4
35	1	1	1	4	3	3	2	3	5	3	3	3	3	3	3	3	3	3	4	4	3
46	1	2	#NULL!	4	4	4	3	4	4	5	4	4	1	1	1	1	1	3	3	3	4
33	2	2	1	5	4	5	4	4	4	5	5	5	2	1	1	4	4	4	4	4	4
33	1	2	2	4	3	3	3	3	3	3	3	2	1	1	1	1	3	3	5	5	4
28	1	1	2	4	4	3	4	2	4	3	3	2	1	1	1	2	2	2	4	4	4
26	2	1	#NULL!	4	4	4	2	2	3	2	3	1	1	1	1	2	2	2	4	4	4
40	1	2	#NULL!	5	5	5	4	4	5	5	5	5	1	1	1	1	1	3	3	5	3
29	1	1	2	5	5	5	5	4	4	3	3	2	2	1	1	2	3	5	4	4	4
31	1	1	2	5	5	5	4	5	5	3	4	4	2	2	1	2	3	5	5	5	5
31	2	1	2	4	4	5	5	4	5	5	3	5	4	-9	2	4	4	4	4	4	4
24	1	1	2	5	5	5	5	5	5	5	5	4	3	1	1	2	2	4	5	5	5
28	1	1	2	4	4	4	4	4	2	4	4	-9	-9	-9	1	2	1	3	4	4	3
52	1	2	#NULL!	4	4	4	3	4	3	4	4	3	1	3	1	5	4	4	4	3	5
26	1	1	2	5	4	5	5	5	5	4	4	3	1	1	1	3	3	3	4	4	5
34	1	2	#NULL!	3	3	3	3	4	4	4	3	2	2	1	4	3	2	4	5	5	5
47	2	1	1	3	4	4	4	4	4	4	4	3	3	3	3	3	4	4	4	4	4
37	1	2	#NULL!	5	4	5	5	5	5	5	5	5	3	2	1	4	5	5	4	4	4
27	2	1	2	5	5	5	5	5	5	5	5	1	1	1	1	5	5	5	5	5	5
36	2	2	#NULL!	5	5	4	5	4	3	3	4	3	3	3	3	4	4	4	4	4	4
28	1	1	2	4	5	4	3	4	2	4	4	4	2	2	2	3	3	4	4	3	3
28	1	1	2	4	4	4	4	5	3	5	5	3	4	2	1	1	1	1	3	3	3
41	1	2	2	4	3	4	4	4	4	5	5	1	4	1	1	4	4	4	4	4	3
26	1	1	1	2	3	3	3	2	2	4	3	2	4	1	1	1	3	3	4	4	4
26	1	1	2	4	5	4	5	5	5	5	5	4	2	2	1	4	4	4	4	4	4
34	1	2	1	5	5	4	4	4	4	5	5	5	2	2	2	2	2	2	2	2	2
49	1	1	1	4	5	4	5	5	4	4	4	3	1	1	1	3	4	4	5	3	4
28	1	1	1	4	4	4	4	5	3	4	4	1	1	1	1	3	1	4	5	5	5
25	1	1	1	3	2	3	4	4	2	1	2	1	3	1	1	3	4	1	4	5	3
29	1	2	1	3	2	1	2	3	1	2	3	1	1	1	2	1	4	3	5	5	4
28	1	1	2	4	5	5	4	4	3	4	4	4	2	1	1	3	2	4	4	2	4
25	1	1	1	2	4	2	5	5	4	3	2	3	1	1	1	3	4	2	4	4	4
32	1	1	1	4	4	3	3	4	1	4	4	3	3	1	1	3	3	2	3	3	4
27	1	1	1	3	3	3	4	4	3	1	1	1	2	1	1	1	3	3	5	5	4
30	1	1	2	2	3	3	2	2	2	3	2	2	1	1	1	1	3	4	5	5	5
35	1	1	1	3	4	3	2	2	1	4	4	3	2	3	2	3	3	3	3	3	3
26	1	1	1	5	5	4	3	4	3	2	3	2	2	1	1	3	4	3	3	4	4
30	1	1	1	5	5	5	1	2	5	4	4	2	2	1	1	4	3	1	5	5	2
29	1	1	2	3	4	3	5	5	4	1	2	1	1	1	1	1	1	3	5	5	4
28	1	1	1	4	5	4	5	4	4	2	4	2	1	1	1	3	1	3	5	4	3
44	1	1	2	3	4	3	2	3	2	4	4	3	3	1	1	4	4	4	4	4	4
25	1	1	1	1	2	2	1	2	2	3	2	2	1	1	1	3	2	2	4	4	4
29	1	1	1	5	5	5	5	4	4	4	5	3	3	4	4	4	4	4	4	3	3
26	1	1	1	5	5	5	2	3	4	3	3	3	1	1	1	2	2	3	3	3	2
36	2	1	2	3	3	2	1	1	1	2	3	1	1	1	1	1	1	1	2	2	2
35	2	1	2	4	4	4	5	5	5	4	4	4	1	1	1	4	4	5	4	4	4
32	1	2	2	3	3	3	1	1	1	1	1	1	1	1	1	1	1	1	1	3	3
29	1	1	1	3	3	2	3	3	1	4	4	1	1	1	1	4	4	1	4	5	5
28	1	1	2	4	4	4	5	4	4	4	4	1	1	1	1	1	2	4	4	2	3
23	2	1	1	5	5	5	4	4	4	5	4	3	3	3	3	3	5	4	4	4	5
28	2	1	2	2	3	1	3	1	2	1	2	1	1	1	1	1	1	1	4	4	4
27	1	1	2	4	4	4	3	4	2	3	3	1	1	1	1	1	1	1	1	1	1
28	1	2	1	4	4	4	3	3	3	4	3	3	3	3	1	2	2	2	4	5	5
28	1	1	2	4	4	4	5	3	4	1	3	1	1	1	1	1	3	1	4	4	4
28	1	1	1	2	2	2	1	1	2	1	1	1	2	2	1	1	1	1	3	3	2
32	1	1	2	5	5	5	5	5	5	5	5	3	3	3	1	5	5	5	4	4	5
25	1	1	1	2	4	3	2	3	3	5	5	3	1	3	1	4	4	5	4	4	4
31	1	1	1	2	3	2	2	2	3	1	1	3	1	1	1	2	3	3	3	3	1
34	1	1	2	2	2	3	3	2	2	3	3	3	3	3	3	3	3	3	3	3	3
30	1	1	2	2	3	3	2	3	2	1	3	1	1	1	1	1	4	3	5	5	3
41	1	1	2	3	4	4	2	2	3	4	3	3	2	2	1	3	4	3	4	4	3
30	1	1	2	2	3	3	1	1	1	4	3	2	1	1	1	3	4	2	5	5	3
29	1	1	1	4	4	3	3	2	3	3	2	3	2	2	2	2	2	2	4	4	3
26	2	1	1	4	3	3	4	4	2	4	4	2	1	1	1	1	2	1	3	3	2
27	1	1	2	3	3	3	2	3	2	3	4	3	2	3	3	3	3	3	3	3	3
31	1	2	1	3	4	4	2	3	2	5	5	2	1	1	1	4	3	3	5	5	5
40	2	1	1	1	2	1	1	1	1	1	1	1	1	1	1	1	2	1	4	4	2
32	1	2	1	4	5	5	5	5	5	4	4	3	1	1	1	4	4	5	4	4	3
32	1	2	1	3	3	4	4	4	4	4	3	3	2	2	2	3	4	3	4	4	4
35	1	1	1	2	3	2	4	4	1	2	1	1	1	1	1	2	2	2	1	1	1
31	1	1	1	4	3	3	3	3	4	3	2	2	1	1	1	1	1	2	4	4	4
33	2	1	2	3	4	4	4	4	3	4	4	2	1	2	1	2	4	2	3	3	4
28	1	1	2	4	5	4	2	2	3	2	3	2	1	1	1	1	1	2	3	3	3
30	1	1	1	3	4	4	3	4	4	3	3	3	2	1	1	3	3	4	4	4	4
33	1	1	1	3	4	3	4	4	3	3	3	2	1	1	1	2	2	2	4	4	2
28	1	1	2	4	5	5	5	5	4	4	4	4	2	2	1	4	4	5	3	3	5
34	1	1	2	4	4	3	2	1	2	4	3	1	1	1	1	1	1	2	3	4	4
31	2	1	2	3	3	2	2	2	4	4	4	4	2	1	1	1	1	3	5	5	4
31	1	1	2	4	5	5	5	4	4	1	1	1	1	1	1	1	1	3	3	3	3
27	1	1	1	4	3	4	3	4	3	4	3	3	3	2	2	3	3	4	4	4	4
31	2	1	1	3	3	2	3	3	2	3	3	3	2	2	1	2	2	2	4	4	4
30	1	1	1	4	5	4	2	2	2	5	5	4	1	4	1	1	4	4	4	4	4
30	1	1	2	3	3	3	1	1	4	2	4	2	1	1	1	1	2	3	1	4	4
30	1	1	2	4	3	3	2	2	4	4	3	2	1	1	1	1	1	1	3	3	4
32	2	1	2	4	4	4	5	5	5	3	5	2	1	1	1	2	5	4	5	5	5
25	1	1	2	4	4	4	5	5	5	4	4	3	2	1	1	4	3	4	5	5	5
36	2	1	1	4	4	4	2	3	2	4	3	3	1	1	3	3	4	4	4	4	4
35	1	1	2	4	4	4	5	4	2	4	4	3	1	1	1	1	1	3	3	4	4
26	1	1	2	3	3	2	4	4	4	2	2	1	1	1	1	1	1	2	2	2	4
26	1	1	2	4	4	4	2	2	4	4	3	3	2	1	1	2	1	3	4	3	4
25	1	1	1	2	2	1	1	2	3	4	4	1	2	1	1	2	4	2	1	3	1
34	2	1	1	2	3	3	2	4	2	3	3	4	3	3	3	3	4	3	3	4	3
28	1	1	2	3	3	3	4	4	4	3	3	1	1	1	1	1	1	1	4	2	2
28	2	1	2	5	4	4	5	5	5	5	4	4	1	1	1	3	3	4	3	3	3
28	1	1	2	3	4	3	3	3	2	2	3	4	1	2	1	3	4	3	4	3	3
27	3	1	1	5	5	5	3	4	4	5	5	3	3	3	3	3	3	4	4	4	4
25	2	1	1	4	3	4	2	3	4	3	3	2	2	1	3	3	1	2	3	3	3
28	1	1	2	2	3	2	5	4	4	4	4	4	1	1	1	1	1	1	1	1	1
30	1	1	1	3	4	3	2	2	2	3	3	2	2	2	2	2	3	2	4	4	3
24	1	1	1	3	3	2	2	2	4	4	4	1	1	1	1	3	4	3	5	5	4
31	1	1	2	5	5	5	5	1	3	5	5	3	1	1	1	1	1	3	4	3	4
29	1	1	1	5	5	5	5	5	5	5	5	2	2	1	3	4	5	4	3	3	3
30	1	2	1	2	1	1	1	1	1	1	1	1	1	1	1	1	1	1	4	4	2
27	2	1	1	4	4	4	4	2	4	4	3	2	1	1	1	3	3	3	3	3	4
30	1	1	1	2	4	3	2	2	2	1	1	1	1	1	1	1	3	3	4	5	3
27	1	1	1	3	3	3	3	3	2	3	2	3	2	2	2	3	3	3	4	5	3
29	1	1	2	4	5	4	5	5	5	5	3	1	1	2	1	2	3	4	3	3	4
25	1	1	1	4	3	2	2	3	5	3	4	2	1	1	1	1	1	1	4	4	3
26	1	2	2	4	4	4	4	3	3	4	5	5	3	3	1	4	4	4	3	4	5
27	2	1	1	4	5	4	5	5	5	4	3	4	5	3	3	4	4	4	5	5	4
34	1	1	2	5	4	5	5	5	5	4	4	3	3	3	1	5	4	4	5	3	3
28	1	1	2	3	4	3	3	3	4	3	3	2	2	1	1	2	2	3	4	4	4
31	1	2	2	3	4	3	3	4	4	3	3	2	2	2	2	2	2	2	3	4	4
48	1	2	#NULL!	4	4	4	5	5	4	4	4	4	3	2	1	3	5	4	5	5	5
27	1	1	1	3	3	2	4	4	2	3	3	1	1	1	1	1	2	2	5	5	3
43	1	1	2	2	3	2	1	1	1	1	2	1	1	1	1	1	1	1	3	3	2
26	1	1	2	4	4	4	4	3	3	3	4	1	1	1	1	1	2	2	4	5	4
32	1	1	2	3	3	4	3	3	4	4	1	1	1	1	1	2	2	2	4	4	3
26	1	1	#NULL!	5	5	5	5	5	5	5	5	5	3	3	3	5	5	5	5	5	2
25	1	1	1	4	4	4	4	4	4	3	4	3	2	2	1	2	3	2	2	2	3
26	1	1	2	3	3	3	4	4	4	3	3	3	2	2	1	3	3	3	4	4	3
34	1	2	2	3	3	3	1	2	1	4	3	2	2	1	1	1	2	2	3	3	4
26	1	1	1	4	3	3	2	2	3	4	3	2	2	1	1	4	3	3	4	4	4
29	1	1	1	2	3	2	1	2	4	3	2	1	1	1	1	2	2	2	4	4	3
26	1	1	1	1	2	2	1	1	2	3	3	1	1	1	1	2	1	2	5	5	2
36	1	2	2	4	4	4	1	2	4	4	3	2	2	1	1	4	2	5	2	3	2
43	1	1	1	3	2	2	1	2	1	2	2	1	1	1	1	1	1	1	4	4	5
35	1	1	2	4	4	4	5	5	4	4	3	4	1	1	1	4	5	4	4	4	4
48	1	2	#NULL!	3	2	3	1	2	3	4	3	3	1	1	1	2	1	1	2	4	4
39	1	1	2	2	2	2	4	5	5	5	5	3	1	1	1	1	1	2	4	4	3
36	1	1	2	3	3	3	1	1	3	1	2	1	1	1	1	3	4	3	1	3	3
29	1	1	2	5	5	5	4	4	3	4	4	4	1	1	1	1	3	3	1	1	3
26	1	1	2	4	4	2	1	1	2	2	2	1	1	1	1	3	2	2	3	3	2
36	1	1	2	4	4	3	5	4	4	4	4	4	4	3	4	3	4	4	4	4	4
32	1	1	2	2	2	1	1	1	1	2	1	2	1	1	1	1	1	1	2	2	2
25	1	1	1	5	4	5	4	4	4	4	4	2	2	2	2	4	4	4	4	4	4
27	1	1	2	5	5	5	4	4	4	4	4	1	1	1	1	1	1	4	4	4	5
31	1	1	2	4	5	4	5	5	4	4	4	3	1	1	1	4	4	4	3	4	4
28	1	1	2	4	4	4	5	4	5	3	3	2	1	1	1	2	4	4	3	3	4
40	1	1	2	5	5	5	5	4	4	4	4	3	2	2	1	1	2	4	4	3	3
30	1	1	1	4	4	4	5	5	4	5	5	4	1	1	1	4	4	4	5	5	5
26	1	1	1	2	2	2	3	3	3	3	3	2	2	3	1	2	2	2	2	2	3
29	1	1	2	4	4	4	5	5	5	4	3	1	1	1	1	2	1	4	4	4	5
27	1	1	1	5	5	5	2	2	1	3	5	4	1	1	1	1	4	3	2	2	3
29	2	1	2	5	4	4	4	2	5	4	4	1	1	1	1	4	4	4	5	4	4
35	1	1	2	2	2	2	2	3	1	2	2	2	2	2	1	2	2	2	3	3	3
25	1	1	1	4	4	4	4	4	3	3	3	2	2	1	2	1	1	2	4	4	5
29	1	1	2	4	4	4	5	5	5	1	1	1	1	1	1	1	1	1	1	1	1
32	1	1	2	2	2	1	4	3	4	4	4	1	1	1	1	3	1	1	3	1	4
28	1	1	2	4	4	2	1	1	2	1	2	1	1	1	1	1	1	1	1	3	4
28	1	1	2	3	4	4	4	4	3	3	4	3	1	1	1	1	1	1	3	3	3
27	1	1	2	4	4	3	5	4	5	5	3	2	1	1	2	1	2	2	4	4	4
53	1	1	1	4	4	4	4	4	4	3	3	3	3	3	3	2	2	2	3	3	3
38	2	2	#NULL!	3	2	3	1	1	3	4	1	1	1	1	2	1	1	1	4	3	3
36	1	2	1	5	3	4	2	4	5	4	4	4	1	1	1	1	5	3	3	3	4
37	1	1	2	2	2	1	2	2	1	1	1	1	1	1	1	1	1	2	5	4	4
35	1	1	2	3	3	3	4	4	4	2	4	1	1	2	1	2	4	3	3	4	3
37	1	1	2	4	4	4	4	4	4	3	3	1	1	1	1	1	1	1	3	3	1
40	1	1	2	4	3	3	4	3	4	2	2	1	1	1	1	2	2	2	3	2	3
27	1	1	1	4	3	4	2	2	3	2	3	2	2	1	1	2	3	3	4	4	3
28	2	1	1	3	3	3	2	4	4	4	4	3	2	2	1	2	3	3	5	4	3
30	2	1	2	3	4	3	4	4	4	3	3	1	1	1	1	1	1	1	1	1	1
30	1	2	1	2	2	2	2	2	2	3	3	2	1	1	1	2	2	2	5	5	4
58	1	2	2	3	4	4	2	2	2	3	3	2	1	1	1	1	1	1	2	3	2
31	1	2	1	2	2	2	3	2	1	2	3	1	1	1	1	1	1	2	3	3	4
30	1	1	2	2	3	3	3	4	3	3	2	2	2	2	2	2	2	2	4	4	4
33	1	1	2	3	4	4	4	4	4	3	3	3	1	1	1	4	4	4	5	5	5
41	1	1	1	2	3	2	3	2	3	2	3	1	1	1	1	1	2	2	3	4	3
25	1	1	2	3	3	3	1	1	5	5	5	1	1	1	1	3	2	2	2	4	4
31	2	1	2	2	3	2	4	3	3	1	1	1	1	1	1	1	1	1	3	3	5
33	1	1	2	3	4	4	4	4	2	4	3	2	1	1	1	1	2	3	4	4	4
27	1	1	1	2	3	2	3	3	3	1	1	1	1	1	1	1	1	1	5	5	3
35	1	1	2	3	3	3	4	4	4	5	4	4	1	1	1	3	5	5	4	3	3
30	1	1	1	2	3	2	3	3	1	2	2	1	1	1	1	1	1	1	2	2	3
36	1	1	2	3	3	2	1	1	1	3	3	1	1	1	1	1	1	1	3	3	3
32	1	2	#NULL!	4	4	3	3	2	2	2	2	2	1	1	1	1	1	1	3	3	3
31	1	1	2	3	3	3	4	2	3	3	4	4	4	3	3	4	2	4	4	4	3
28	1	1	2	4	5	5	4	4	3	4	4	4	2	1	5	3	4	4	4	5	5
30	1	1	2	5	5	5	5	5	5	5	5	1	1	1	1	4	4	5	4	3	4
28	1	1	2	3	4	3	2	1	4	4	4	3	1	1	1	1	1	1	3	3	3
52	1	2	2	2	2	2	1	1	1	3	2	1	1	1	1	1	1	1	3	4	2
29	1	1	1	2	4	3	3	3	3	3	3	2	1	1	1	3	2	3	4	4	3
44	1	2	#NULL!	2	3	2	2	1	1	4	4	2	2	2	2	3	4	4	4	5	4
24	1	1	1	4	4	4	3	4	2	2	3	3	2	2	1	3	4	4	4	4	4
29	1	2	2	4	4	4	4	4	4	5	4	1	1	1	1	4	4	4	5	5	5
25	1	1	1	4	2	4	1	1	3	3	3	1	1	1	1	1	1	1	2	3	3
32	1	1	2	4	4	4	5	5	5	4	3	1	1	1	1	1	1	1	1	4	4
49	2	1	2	4	4	4	1	1	1	4	5	1	4	1	1	4	4	4	4	4	4
36	2	1	1	3	3	3	4	4	4	5	3	4	5	5	5	5	5	5	4	3	3
41	1	2	2	1	2	2	1	1	1	2	1	1	1	1	1	1	2	1	3	2	1
29	1	1	2	5	4	4	5	5	1	2	4	1	1	1	1	1	2	5	2	3	3
33	2	1	1	2	3	2	3	3	4	2	3	1	1	1	1	2	2	1	4	4	2
26	1	1	#NULL!	4	4	4	2	2	4	3	3	2	1	1	1	3	3	4	4	4	3
34	1	2	#NULL!	4	4	4	5	3	3	4	5	3	2	1	1	5	5	5	3	3	4
27	1	1	1	2	3	2	3	3	2	3	3	3	2	1	1	1	1	1	1	1	2
25	1	1	2	2	2	2	4	3	5	3	3	1	1	1	1	1	1	1	4	4	4
33	1	1	2	3	3	2	4	4	2	3	3	1	1	1	1	1	1	1	1	1	1
37	1	1	2	4	3	3	2	2	2	2	3	1	1	1	1	1	1	1	3	4	3
35	2	1	2	4	5	4	4	3	1	4	4	1	1	1	1	1	1	3	3	3	5
56	2	2	1	3	3	3	3	3	3	3	4	3	1	1	1	1	1	2	4	5	3
29	1	1	2	5	5	5	5	5	5	4	4	3	1	2	1	3	2	4	5	5	3
34	1	1	2	2	2	1	2	2	3	2	1	1	1	1	1	1	2	1	5	5	1
31	1	1	1	3	2	2	1	1	1	1	1	1	1	1	1	1	1	1	2	2	2
28	1	1	1	4	4	4	2	1	4	3	4	2	2	1	5	5	5	5	4	3	4
29	1	1	1	3	4	2	1	2	4	3	3	1	1	1	1	1	2	3	4	4	3
25	1	1	1	2	4	3	4	3	2	3	4	2	1	1	1	4	4	4	4	3	3
25	1	1	1	4	4	4	4	4	4	3	3	3	2	2	2	3	2	2	4	4	3
25	1	1	2	3	4	4	4	4	5	4	4	2	2	1	1	3	3	4	5	5	4
48	1	2	#NULL!	5	5	5	5	5	5	5	4	3	2	1	1	5	5	4	3	3	4
46	2	1	2	3	4	3	2	3	3	2	2	2	2	1	1	1	1	2	2	2	3
27	1	1	1	3	4	4	3	3	4	4	3	2	1	2	1	3	2	3	3	3	4
28	1	2	1	2	3	2	1	3	2	4	5	1	1	1	1	1	1	4	4	3	3
26	1	1	1	4	4	4	5	4	3	3	3	1	1	1	1	1	3	1	2	4	1
28	1	1	2	3	4	3	2	1	5	3	3	3	1	1	1	1	1	2	3	3	4
28	1	1	2	5	5	5	4	3	2	4	4	3	1	1	1	3	5	4	4	4	4
27	1	1	1	3	3	1	2	2	2	4	4	1	1	1	1	2	2	2	4	4	4
29	1	2	1	3	3	3	4	3	3	4	3	1	1	1	1	1	1	3	3	4	3
26	1	1	1	5	5	5	4	3	4	2	2	3	1	2	1	3	4	2	4	4	3
28	1	1	2	5	5	5	4	4	5	4	5	2	2	2	2	2	3	4	5	4	5
28	1	1	2	5	4	5	5	5	5	5	5	1	1	1	1	3	3	5	4	4	4
31	1	1	2	5	5	5	5	5	5	5	5	5	3	3	5	4	4	5	5	5	5
26	1	1	2	4	5	5	5	5	5	5	4	3	1	3	1	1	3	4	4	3	3
32	1	1	2	4	4	4	5	4	4	3	3	2	2	1	1	3	4	2	5	5	5
28	1	1	1	5	5	4	5	5	4	5	5	4	2	2	1	3	5	5	3	5	5
26	1	1	1	4	4	2	2	4	2	2	2	2	2	1	1	3	3	2	4	3	4
35	2	2	1	3	3	2	3	3	2	2	3	1	2	1	1	1	2	1	4	4	3
26	1	1	1	4	4	4	4	4	2	4	3	4	2	4	1	4	4	4	4	4	3
26	2	1	1	4	2	4	3	4	4	2	2	1	1	1	1	1	1	1	3	4	3
28	1	1	1	5	4	5	5	5	5	4	4	3	2	-9	-9	3	4	4	4	4	5
34	2	1	2	2	3	3	1	1	3	4	3	1	1	1	1	1	1	1	2	2	1
28	1	1	1	3	3	3	1	1	1	4	4	3	1	1	2	3	3	2	4	4	3
33	1	2	#NULL!	5	4	5	1	5	3	5	5	1	1	1	1	5	2	4	4	4	5
45	2	2	#NULL!	2	2	2	2	2	2	2	2	1	1	1	1	1	2	2	3	3	3
43	2	2	2	4	4	4	5	4	3	4	5	4	2	3	3	4	4	3	3	4	4
29	1	1	1	3	3	3	3	1	2	2	2	2	1	1	1	1	1	3	4	4	4
41	1	1	2	3	3	3	1	1	3	1	1	1	1	1	1	1	2	1	4	3	1
26	1	1	2	4	4	3	2	2	4	3	4	2	2	1	1	3	3	3	4	4	4
25	1	1	1	4	5	4	2	3	3	4	4	4	1	3	2	3	2	3	5	5	5
34	1	2	1	3	3	2	4	3	2	4	3	2	4	3	3	2	2	2	4	4	3
33	1	1	2	5	5	5	5	5	5	5	5	3	5	3	3	5	3	5	5	5	5
24	1	1	1	3	3	2	1	1	1	2	3	1	2	1	1	1	1	2	4	4	3
29	1	1	2	5	4	5	5	5	5	3	2	2	1	1	1	1	3	4	4	3	3
37	1	2	#NULL!	3	4	3	4	3	2	2	4	4	2	3	1	1	1	1	3	4	4
26	1	1	1	4	4	4	2	2	1	3	3	1	1	1	1	2	2	3	4	4	4
34	1	2	2	3	4	4	2	3	2	2	2	2	2	2	2	2	4	2	3	3	4
26	1	1	1	3	3	2	4	5	1	2	3	2	3	2	2	1	2	3	4	4	3
30	1	1	1	3	3	2	1	2	1	2	2	1	1	1	1	1	1	1	4	4	4
28	1	1	2	4	4	4	4	2	2	3	4	3	1	1	1	1	2	2	3	3	3
28	2	1	2	4	4	5	5	5	5	5	3	2	1	1	1	1	1	3	2	5	3
42	1	2	1	5	5	5	5	5	4	5	5	3	2	2	1	3	3	4	4	4	4
27	1	1	1	4	3	3	3	3	1	3	4	2	1	1	1	1	2	2	3	3	2
28	1	2	1	5	4	3	5	5	4	5	4	3	2	2	2	3	3	3	4	4	4
33	1	1	1	3	2	2	4	4	3	2	3	2	1	1	3	2	5	1	2	3	4
24	1	1	1	4	4	4	2	4	2	4	4	3	2	2	2	2	3	3	3	3	4
32	1	1	#NULL!	2	2	2	1	3	3	4	1	1	1	1	1	1	3	1	4	5	4
28	1	1	2	3	3	2	1	1	4	2	3	1	1	1	1	1	1	3	5	5	4
26	1	1	1	1	1	1	1	1	1	1	1	1	1	1	1	1	1	1	3	4	3
30	2	1	2	1	2	1	1	1	1	3	4	1	1	1	1	4	1	3	3	2	4
33	1	1	1	4	5	4	5	4	4	4	4	4	3	3	1	2	3	4	4	4	4
30	1	1	2	4	4	4	2	4	2	5	5	4	3	2	2	1	1	2	5	5	3
26	1	1	1	4	4	3	4	3	3	3	4	1	1	1	1	3	4	4	4	4	4
28	2	1	2	3	4	4	2	2	4	3	4	2	1	1	1	1	2	3	4	3	4
33	1	1	1	3	4	2	3	4	4	5	3	3	1	1	1	4	3	3	5	5	4
42	1	1	2	4	3	3	1	1	1	3	3	1	1	1	1	1	1	1	5	5	5
50	1	1	1	2	4	4	2	2	3	4	4	1	1	1	1	1	1	3	5	5	1
26	1	1	2	4	4	4	4	4	3	3	4	4	3	3	2	2	4	4	5	5	3
43	2	1	2	2	3	2	2	3	3	3	3	2	3	1	1	2	2	2	4	4	4
35	1	2	#NULL!	3	3	2	1	1	1	3	3	1	1	1	1	2	2	2	4	4	4
28	1	1	2	4	4	4	2	1	3	1	1	1	1	1	1	1	1	1	1	2	3
33	1	1	2	3	4	4	5	5	3	4	4	1	1	1	1	1	1	1	1	1	1
28	1	1	1	3	3	3	3	4	4	3	3	3	3	2	1	2	2	3	4	4	4
32	1	2	1	4	3	4	2	2	3	4	3	1	1	1	2	3	4	2	2	4	3
28	1	1	1	3	3	4	1	1	1	3	1	2	1	1	1	2	3	3	2	4	1
38	2	2	1	2	3	2	2	3	3	3	3	3	3	3	3	3	3	3	3	3	3
38	1	1	1	4	3	4	2	2	2	3	3	2	2	2	1	1	3	3	4	4	4
35	1	2	2	2	2	2	1	1	1	1	1	1	1	1	1	1	1	1	3	3	2
30	1	2	#NULL!	4	5	4	3	3	5	4	4	4	1	3	2	4	3	4	4	4	4
27	1	1	2	3	3	3	2	2	3	2	3	-9	2	-9	1	-9	-9	-9	3	3	4
34	1	2	#NULL!	4	5	4	4	4	4	5	4	4	4	4	1	1	3	5	5	5	5
49	1	2	1	5	5	5	2	4	4	5	5	4	1	1	1	4	3	3	5	5	5
26	1	1	1	4	4	3	3	3	4	3	3	3	2	2	2	3	2	2	2	2	3
32	1	2	1	4	4	3	2	2	4	3	3	1	2	1	1	2	1	2	4	3	3
29	1	1	2	5	5	5	5	5	5	5	5	1	1	1	1	3	1	5	5	4	4
27	1	1	1	4	4	4	4	4	3	4	4	3	3	3	3	3	3	4	4	4	3
34	1	1	1	3	3	2	3	2	3	3	4	3	2	3	2	3	3	4	4	4	3
25	1	1	#NULL!	3	4	4	3	4	3	4	3	2	2	2	2	3	2	4	4	4	3
33	1	1	1	1	2	2	1	1	2	2	2	1	1	1	1	1	2	1	5	5	5
29	1	1	2	4	4	3	5	5	4	4	4	3	3	3	3	3	5	5	5	5	5
31	1	1	1	4	5	4	5	3	2	1	1	2	1	1	4	1	1	1	1	1	1
40	1	1	1	5	4	5	5	5	5	5	5	3	1	1	1	3	5	4	5	5	3
